# Supplementary material for: ﻿Microbotryozyma lacustris sp. nov. (Basidiomycota, Ustilentylomataceae) and Cyberlindnera basumtsoensis sp. nov. (Ascomycota, Phaffomycetaceae), two novel yeasts isolated from freshwater Lake Basom Tso, China
Source: MycoKeys. 2025 Dec 15;126:135–50. doi: 10.3897/mycokeys.126.173807 (PMC12723391; doi:10.3897/mycokeys.126.173807)
Supplement: XML Treatment for Microbotryozyma lacustris [file mycokeys.126.173807-treatment1.xml]

<!DOCTYPE tp:taxon-treatment
  PUBLIC "-//TaxonX//DTD Taxonomic Treatment Publishing DTD v0 20100105//EN" "tax-treatment-NSO.dtd">
<tp:taxon-treatment xmlns:tp="http://www.plazi.org/taxpub"><tp:treatment-meta><kwd-group><label>Taxon classification</label><kwd>
                <named-content content-type="kingdom">Fungi</named-content>
              </kwd><kwd>
                <named-content content-type="order">Microbotryales</named-content>
              </kwd><kwd>
                <named-content content-type="family">Ustilentylomataceae</named-content>
              </kwd></kwd-group><mixed-citation publication-type="journal"><person-group><name><surname>Tian</surname><given-names>Lin</given-names></name><name><surname>Phurbu</surname><given-names>Dorji</given-names></name><name><surname>Zheng</surname><given-names>Yan-Yan</given-names></name></person-group><article-title>﻿<italic><tp:taxon-name><tp:taxon-name-part taxon-name-part-type="genus" reg="Microbotryozyma">Microbotryozyma</tp:taxon-name-part> <tp:taxon-name-part taxon-name-part-type="species" reg="lacustris">lacustris</tp:taxon-name-part></tp:taxon-name></italic> sp. nov. (<tp:taxon-name><tp:taxon-name-part taxon-name-part-type="phylum">Basidiomycota</tp:taxon-name-part></tp:taxon-name>, <tp:taxon-name><tp:taxon-name-part taxon-name-part-type="family">Ustilentylomataceae</tp:taxon-name-part></tp:taxon-name>) and <italic><tp:taxon-name><tp:taxon-name-part taxon-name-part-type="genus" reg="Cyberlindnera">Cyberlindnera</tp:taxon-name-part> <tp:taxon-name-part taxon-name-part-type="species" reg="basumtsoensis">basumtsoensis</tp:taxon-name-part></tp:taxon-name></italic> sp. nov. (<tp:taxon-name><tp:taxon-name-part taxon-name-part-type="phylum">Ascomycota</tp:taxon-name-part></tp:taxon-name>, <tp:taxon-name><tp:taxon-name-part taxon-name-part-type="family">Phaffomycetaceae</tp:taxon-name-part></tp:taxon-name>), two novel yeasts isolated from freshwater Lake Basom Tso, China</article-title><source>MycoKeys</source><day>15</day><month>12</month><year>2025</year><volume>126</volume><fpage>135</fpage><lpage>150</lpage><pub-id pub-id-type="doi">10.3897/mycokeys.126.173807</pub-id></mixed-citation></tp:treatment-meta><tp:nomenclature><label>﻿</label><tp:taxon-name><object-id xmlns:xlink="http://www.w3.org/1999/xlink" content-type="arpha" xlink:type="simple">50D39D96-BED0-5ECE-A49A-D11565272D0A</object-id>
              <tp:taxon-name-part taxon-name-part-type="genus" reg="Microbotryozyma">Microbotryozyma</tp:taxon-name-part>
              <tp:taxon-name-part taxon-name-part-type="species" reg="lacustris">lacustris</tp:taxon-name-part>
              <object-id xmlns:xlink="http://www.w3.org/1999/xlink" xlink:type="simple">Fungal Names: FN 572954</object-id>
              <object-id xmlns:xlink="http://www.w3.org/1999/xlink" content-type="mycobank" xlink:type="simple">860640</object-id>
            </tp:taxon-name><tp:taxon-authority>L. Tian, Y. Y. Zheng, D. Phurbu &amp; Q. M. Wang</tp:taxon-authority><tp:taxon-status xmlns:xlink="http://www.w3.org/1999/xlink" xlink:type="simple">sp. nov.</tp:taxon-status><xref ref-type="fig" rid="F3">Fig. 3</xref></tp:nomenclature><tp:treatment-sec sec-type="etymology" id="SECID0EB6AI"><title>Etymology.</title><p>The species is named after the lake habitat where the type strain was isolated.</p></tp:treatment-sec><tp:treatment-sec sec-type="Holotype" id="SECID0EG6AI"><title>Holotype.</title><p>China • Xizang Autonomous Region, Nyingchi City, Gongbo’gyamda County, Basom Lake, from freshwater, GPS: <named-content xmlns:xlink="http://www.w3.org/1999/xlink" content-type="dwc:verbatimCoordinates" xlink:type="simple"><named-content content-type="geo-json" specific-use="{&#34;type&#34;:&#34;Point&#34;,&#34;coordinates&#34;:[94.314722,30.036389]}" id="NCID0EP6AI" xlink:type="simple">30°02'11"N, 93°78'53"E</named-content></named-content>, 3440 m a.s.l., on 15 August 2023, Y. Y. Zheng (holotype <abbrev xmlns:xlink="http://www.w3.org/1999/xlink" xlink:title="China General Microbiological Culture Collection Center" id="ABBRID0EU6AI" xlink:type="simple">CGMCC</abbrev> 2.8854<sup>T</sup> permanently preserved in a metabolically inactive state, ex-holotype <named-content xmlns:xlink="http://www.w3.org/1999/xlink" content-type="dwc:institutional_code" xlink:title="Japan Collection of Microorganisms" xlink:href="http://grbio.org/institution/japan-collection-microorganisms" xlink:type="simple">JCM</named-content> 10420 = ZYY1779).</p></tp:treatment-sec><tp:treatment-sec sec-type="description" id="SECID0E56AI"><title>Description.</title><p><bold><italic>Culture characteristics</italic></bold>: After 3 days of incubation in <abbrev xmlns:xlink="http://www.w3.org/1999/xlink" xlink:title="yeast extract–malt extract" id="ABBRID0EJABI" xlink:type="simple">YM</abbrev> broth at 17 °C, cells were ellipsoidal to ovoid, measuring 1.9–3.9 × 3.5–6.5 µm, and reproduced by monopolar budding (Fig. <xref ref-type="fig" rid="F3">3</xref>). After one month under the same conditions, prominent rings and sediment were present. On <abbrev xmlns:xlink="http://www.w3.org/1999/xlink" xlink:title="yeast extract–malt extract" id="ABBRID0ERABI" xlink:type="simple">YM</abbrev> agar at 17 °C for three days, colonies were creamy, smooth, glossy, and exhibited surface ridges with serrated margins. Pseudohyphae were not formed on cornmeal agar. No ascospores or sexual structures were observed on <abbrev xmlns:xlink="http://www.w3.org/1999/xlink" xlink:title="yeast extract–malt extract" id="ABBRID0EVABI" xlink:type="simple">YM</abbrev>, PDA, V8, or cornmeal agar after six weeks. Ballistoconidia were not produced. <bold><italic>Physiological and biochemical characteristics</italic></bold>: D-Glucose, sucrose, melibiose, D-arabinose, D-ribose, L-rhamnose, D-mannitol, and raffinose (delayed and weak) were assimilated. The following carbon sources were assimilated weakly or after a delay: D-galactose, sorbose, maltose, cellobiose, trehalose, lactose, melezitose, D-xylose, N-acetyl-D-glucosamine, ethanol, glycerol, galactitol, and hexadecane. Soluble starch, L-arabinose, methanol, erythritol, ribitol, D-glucitol, α-methyl-D-glucoside, DL-lactic acid, succinic acid, citric acid, and inositol were not assimilated. Ammonium sulfate was utilized as a sole nitrogen source; potassium nitrate, sodium nitrite, L-lysine, ethylamine hydrochloride, and cadaverine dihydrochloride were not utilized. Starch-like compounds were not produced. Growth in vitamin-free medium was weak. No growth occurred on 50% (w/w) glucose–yeast extract agar.</p><fig id="F3" position="float" orientation="portrait"><object-id xmlns:xlink="http://www.w3.org/1999/xlink" content-type="doi" xlink:type="simple">10.3897/mycokeys.126.173807.figure3</object-id><object-id xmlns:xlink="http://www.w3.org/1999/xlink" content-type="arpha" xlink:type="simple">EFD76A9D-6ECE-59E2-99BA-B18D658927F7</object-id><label>Figure 3.</label><caption><p>Morphology of <italic><tp:taxon-name><tp:taxon-name-part taxon-name-part-type="genus" reg="Microbotryozyma">M.</tp:taxon-name-part> <tp:taxon-name-part taxon-name-part-type="species" reg="lacustris">lacustris</tp:taxon-name-part></tp:taxon-name></italic> sp. nov. (strain <abbrev xmlns:xlink="http://www.w3.org/1999/xlink" xlink:title="China General Microbiological Culture Collection Center" id="ABBRID0EPBBI" xlink:type="simple">CGMCC</abbrev> 2.8854<sup>T</sup>). A. Individual colonies by streaking onto Potato Dextrose Agar (PDA) after 3 days; B. Cylindrical arthroconidia on yeast extract–malt extract (<abbrev xmlns:xlink="http://www.w3.org/1999/xlink" xlink:title="yeast extract–malt extract" id="ABBRID0EVBBI" xlink:type="simple">YM</abbrev>) after three days of growth at 17 °C. Scale bars: 10 μm.</p></caption><graphic xmlns:xlink="http://www.w3.org/1999/xlink" xlink:href="mycokeys-126-135-g003.jpg" position="float" orientation="portrait" xlink:type="simple" id="oo_1492689.jpg"><uri content-type="original_file" xlink:type="simple">https://binary.pensoft.net/fig/1492689</uri></graphic></fig></tp:treatment-sec><tp:treatment-sec sec-type="material" id="SECID0E5BBI"><title>Materials examined.</title><p>China • Xizang Autonomous Region, Nyingchi City, Gongbo’gyamda County, Basom Lake, from freshwater, GPS: <named-content xmlns:xlink="http://www.w3.org/1999/xlink" content-type="dwc:verbatimCoordinates" xlink:type="simple"><named-content content-type="geo-json" specific-use="{&#34;type&#34;:&#34;Point&#34;,&#34;coordinates&#34;:[94.449722,30.636944]}" id="NCID0EHCBI" xlink:type="simple">29°98'13"N, 93°86'59"E</named-content></named-content>, 3390 m a.s.l., on 21 July 2025, L. Tian, Y. Y. Zheng, D. Phurbu &amp; Q. M. Wang (living culture BSC-W-3-4, BSC-W-7-4).</p></tp:treatment-sec><tp:treatment-sec sec-type="notes" id="SECID0EMCBI"><title>Notes.</title><p>Strains <abbrev xmlns:xlink="http://www.w3.org/1999/xlink" xlink:title="China General Microbiological Culture Collection Center" id="ABBRID0ESCBI" xlink:type="simple">CGMCC</abbrev> 2.8854<sup>T</sup>, BSC-W-3-4, and BSC-W-7-4, identified as <italic><tp:taxon-name><tp:taxon-name-part taxon-name-part-type="genus" reg="Microbotryozyma">Microbotryozyma</tp:taxon-name-part> <tp:taxon-name-part taxon-name-part-type="species" reg="lacustris">lacustris</tp:taxon-name-part></tp:taxon-name></italic>, cluster within the genus <italic><tp:taxon-name><tp:taxon-name-part taxon-name-part-type="genus" reg="Microbotryozyma">Microbotryozyma</tp:taxon-name-part></tp:taxon-name></italic> but are phylogenetically distinct from their closest relatives, <italic><tp:taxon-name><tp:taxon-name-part taxon-name-part-type="genus" reg="Microbotryozyma">M.</tp:taxon-name-part> <tp:taxon-name-part taxon-name-part-type="species" reg="collariae">collariae</tp:taxon-name-part></tp:taxon-name></italic> and <italic><tp:taxon-name><tp:taxon-name-part taxon-name-part-type="genus" reg="Microbotryozyma">M.</tp:taxon-name-part> <tp:taxon-name-part taxon-name-part-type="species" reg="swertiae">swertiae</tp:taxon-name-part></tp:taxon-name></italic>. The D1/D2 domain sequence of strain <abbrev xmlns:xlink="http://www.w3.org/1999/xlink" xlink:title="China General Microbiological Culture Collection Center" id="ABBRID0EAEBI" xlink:type="simple">CGMCC</abbrev> 2.8854 differs by seven substitutions (1.39%) from that of <italic><tp:taxon-name><tp:taxon-name-part taxon-name-part-type="genus" reg="Microbotryozyma">M.</tp:taxon-name-part> <tp:taxon-name-part taxon-name-part-type="species" reg="collariae">collariae</tp:taxon-name-part></tp:taxon-name></italic> ATCC MYA-4666<sup>T</sup>, while the <abbrev xmlns:xlink="http://www.w3.org/1999/xlink" xlink:title="internal transcribed spacer" id="ABBRID0EREBI" xlink:type="simple">ITS</abbrev> region shows 44 mismatches (8.78%, including 29 substitutions and 15 indels), values that exceed thresholds commonly accepted for species delineation in yeasts. Phenotypically, <italic><tp:taxon-name><tp:taxon-name-part taxon-name-part-type="genus" reg="Microbotryozyma">M.</tp:taxon-name-part> <tp:taxon-name-part taxon-name-part-type="species" reg="lacustris">lacustris</tp:taxon-name-part></tp:taxon-name></italic> can be clearly distinguished from its congeners by its unique carbon and nitrogen assimilation profile. Specifically, it assimilates melibiose, L-rhamnose, galactitol (delayed), and hexadecane (delayed), all of which are not utilized by <italic><tp:taxon-name><tp:taxon-name-part taxon-name-part-type="genus" reg="Microbotryozyma">M.</tp:taxon-name-part> <tp:taxon-name-part taxon-name-part-type="species" reg="collariae">collariae</tp:taxon-name-part></tp:taxon-name></italic> or <italic><tp:taxon-name><tp:taxon-name-part taxon-name-part-type="genus" reg="Microbotryozyma">M.</tp:taxon-name-part> <tp:taxon-name-part taxon-name-part-type="species" reg="swertiae">swertiae</tp:taxon-name-part></tp:taxon-name></italic>. Conversely, it fails to assimilate α-methyl-D-glucoside, potassium nitrate, or ethylamine hydrochloride, compounds that are utilized by both related species. These consistent phenotypic differences, summarized in Table <xref ref-type="table" rid="T3">3</xref>, corroborate the phylogenetic data and firmly support its status as a novel species.</p><table-wrap id="T3" position="float" orientation="portrait"><label>Table 3.</label><caption><p>Phenotypic characteristics differentiating <italic><tp:taxon-name><tp:taxon-name-part taxon-name-part-type="genus" reg="Microbotryozyma">M.</tp:taxon-name-part> <tp:taxon-name-part taxon-name-part-type="species" reg="lacustris">lacustris</tp:taxon-name-part></tp:taxon-name></italic> sp. nov. from its closest relatives, <italic><tp:taxon-name><tp:taxon-name-part taxon-name-part-type="genus" reg="Microbotryozyma">M.</tp:taxon-name-part> <tp:taxon-name-part taxon-name-part-type="species" reg="collariae">collariae</tp:taxon-name-part></tp:taxon-name></italic> and <italic><tp:taxon-name><tp:taxon-name-part taxon-name-part-type="genus" reg="Microbotryozyma">M.</tp:taxon-name-part> <tp:taxon-name-part taxon-name-part-type="species" reg="swertiae">swertiae</tp:taxon-name-part></tp:taxon-name></italic>.</p></caption><table id="TID0E4GCI" rules="all"><tbody><tr><th rowspan="1" colspan="1"/><th rowspan="1" colspan="1">Characteristic</th><th rowspan="1" colspan="1">
                      <italic>
                        <tp:taxon-name><tp:taxon-name-part taxon-name-part-type="genus" reg="Microbotryozyma">M.</tp:taxon-name-part> <tp:taxon-name-part taxon-name-part-type="species" reg="lacustris">lacustris</tp:taxon-name-part></tp:taxon-name>
                      </italic>
                    </th><th rowspan="1" colspan="1">
                      <italic>
                        <tp:taxon-name><tp:taxon-name-part taxon-name-part-type="genus" reg="Microbotryozyma">M.</tp:taxon-name-part> <tp:taxon-name-part taxon-name-part-type="species" reg="swertiae">swertiae</tp:taxon-name-part></tp:taxon-name>
                      </italic>
                    </th><th rowspan="1" colspan="1">
                      <italic>
                        <tp:taxon-name><tp:taxon-name-part taxon-name-part-type="genus" reg="Microbotryozyma">M.</tp:taxon-name-part> <tp:taxon-name-part taxon-name-part-type="species" reg="collariae">collariae</tp:taxon-name-part></tp:taxon-name>
                      </italic>
                    </th></tr><tr><td rowspan="20" colspan="1">Assimilation of:</td><td rowspan="1" colspan="1">Maltose</td><td rowspan="1" colspan="1">DW</td><td rowspan="1" colspan="1">+</td><td rowspan="1" colspan="1">+</td></tr><tr><td rowspan="1" colspan="1">Cellobiose</td><td rowspan="1" colspan="1">DW</td><td rowspan="1" colspan="1">+</td><td rowspan="1" colspan="1">+</td></tr><tr><td rowspan="1" colspan="1">Trehalose</td><td rowspan="1" colspan="1">W</td><td rowspan="1" colspan="1">+</td><td rowspan="1" colspan="1">+</td></tr><tr><td rowspan="1" colspan="1">Lactose</td><td rowspan="1" colspan="1">W</td><td rowspan="1" colspan="1">+</td><td rowspan="1" colspan="1">+</td></tr><tr><td rowspan="1" colspan="1">Melibiose</td><td rowspan="1" colspan="1">+</td><td rowspan="1" colspan="1">–</td><td rowspan="1" colspan="1">–</td></tr><tr><td rowspan="1" colspan="1">D-Xylose</td><td rowspan="1" colspan="1">DW</td><td rowspan="1" colspan="1">+</td><td rowspan="1" colspan="1">–</td></tr><tr><td rowspan="1" colspan="1">D-Arabinose</td><td rowspan="1" colspan="1">+</td><td rowspan="1" colspan="1">–</td><td rowspan="1" colspan="1">+</td></tr><tr><td rowspan="1" colspan="1">D-Ribose</td><td rowspan="1" colspan="1">+</td><td rowspan="1" colspan="1">DW</td><td rowspan="1" colspan="1">–</td></tr><tr><td rowspan="1" colspan="1">L-Rhamnose</td><td rowspan="1" colspan="1">+</td><td rowspan="1" colspan="1">–</td><td rowspan="1" colspan="1">–</td></tr><tr><td rowspan="1" colspan="1">Ethanol</td><td rowspan="1" colspan="1">D</td><td rowspan="1" colspan="1">–</td><td rowspan="1" colspan="1">–</td></tr><tr><td rowspan="1" colspan="1">Ribitol</td><td rowspan="1" colspan="1">–</td><td rowspan="1" colspan="1">DW</td><td rowspan="1" colspan="1">–</td></tr><tr><td rowspan="1" colspan="1">Galactitol</td><td rowspan="1" colspan="1">D</td><td rowspan="1" colspan="1">–</td><td rowspan="1" colspan="1">–</td></tr><tr><td rowspan="1" colspan="1">D-Glucitol</td><td rowspan="1" colspan="1">–</td><td rowspan="1" colspan="1">+</td><td rowspan="1" colspan="1">D</td></tr><tr><td rowspan="1" colspan="1">a-Methyl-D-Glucoside</td><td rowspan="1" colspan="1">–</td><td rowspan="1" colspan="1">+</td><td rowspan="1" colspan="1">+</td></tr><tr><td rowspan="1" colspan="1">Succinic acid</td><td rowspan="1" colspan="1">–</td><td rowspan="1" colspan="1">DW</td><td rowspan="1" colspan="1">N</td></tr><tr><td rowspan="1" colspan="1">Hexadecane</td><td rowspan="1" colspan="1">D</td><td rowspan="1" colspan="1">–</td><td rowspan="1" colspan="1">N</td></tr><tr><td rowspan="1" colspan="1">Vit-free</td><td rowspan="1" colspan="1">DW</td><td rowspan="1" colspan="1">N</td><td rowspan="1" colspan="1">+</td></tr><tr><td rowspan="1" colspan="1">Ammonium sulfate</td><td rowspan="1" colspan="1">+</td><td rowspan="1" colspan="1">+</td><td rowspan="1" colspan="1">W</td></tr><tr><td rowspan="1" colspan="1">Potassium nitrate</td><td rowspan="1" colspan="1">–</td><td rowspan="1" colspan="1">+</td><td rowspan="1" colspan="1">W</td></tr><tr><td rowspan="1" colspan="1">Ethylamine hydrochloride</td><td rowspan="1" colspan="1">–</td><td rowspan="1" colspan="1">+</td><td rowspan="1" colspan="1">W</td></tr></tbody></table><table-wrap-foot><fn><p>Note: +, positive; –, negative; w, weakly positive; d, delayed; dw, delayed weak; n, not determined.</p></fn></table-wrap-foot></table-wrap></tp:treatment-sec></tp:taxon-treatment>
